# Supplementary material for: Genotypic and Phenotypic Profile of 50 Cases With Chromatin Remodeling Complexes‐Related Neurological Disorders
Source: CNS Neurosci Ther. 2026 Jul 29;32(8):e71061. doi: 10.1002/cns.71061 (PMC13420320; doi:10.1002/cns.71061)
Supplement: Supplementary file 1 — Table S1: Detailed clinical and genetic information of 50 patients in this study. [file CNS-32-e71061-s001.xlsx]

## Sheet: S1
Additional file 1: Table S1 Detailed clinical and genetic information of 50 patients in this study.
Case No.	Gender	Age	Gene	Accession	Variants	Inheritance	ACMG	Reported in literature or Clinvar	Main clinical diagnosis	Phenotype description	Severity of GDD/ID	Seizure types	Onset age of seizures(y = year, mo = month)	Cranial MRI（NA = not available）	EEG	Family history
1	Male	17	CHD2	NM_001271	c.854C>T, p.A285V	maternal	P	Yes	Epilepsy	Epilepsy, heat-sensitive seizures	—	F	9 y	Normal	Generalized 2.5-4 Hz SWDs, generalized slow waves; discharges disappeared	Mother had FS
2	Female	14	CHD2	NM_001271	c.854C>T, p.A285V	maternal	P	Yes	Epilepsy	Epilepsy, heat-sensitive seizures, learning difficulty	—	F	4 y	Normal	Unilateral multifocal SWDs, spike, generalized slow waves; discharges disappeared	Mother had FS
3	Male	12	CHD2	NM_001271	c.4231_4234del, p.K1411fs	de novo	P	No	Epilepsy	Epilespy	—	U	4 mo	Normal	Multifocal SWDs	—
4	Male	6	CHD2	NM_001271	c.1859A>T, p.H620L	de novo	LP	No	ID, FS+	ID, FS+, facial dysmorphism	Severe	FS	2 y	Normal	Slow background activity, diffused slow waves	—
5	Male	13	CHD2	NM_001271	c.3679dupG, p.E1227Gfs*4	de novo	P	No	Epilepsy, ID	Epilespy, ID, autistic behavior,hyperactivity	Profound	F, FBTC	8 y	Ventriculomegaly (Right)	Slow background activity, generalized slow waves, generalized SWDs	—
6	Male	17	CHD2	NM_001271	c.528delA, p.A177Pfs*72	de novo	P	No	Epilepsy, ID	Epilepsy, photo-sensitive seizures, hyperactivity	Mild	G, GTC	11 y	NA	Generalized SWDs, PPR induced by IPS	—
7	Female	10	CHD2	NM_001271	c.4292_4293insTGCC, p.D1431fs	de novo	P	No	DEE	Doose syndrome, history of FS	Moderate	G, GM, GMA, GA, AA, MA	2 y	NA	Slow background activity, generalized 1.5-4 Hz SWDs, PCR induced by IPS	—
8	Male	8	CHD2	NM_001271	c.715G>T, p.E239X	de novo	P	No	Epilepsy,ID	Epilepsy, ID, ASD	Profound	G, GES, GM, GMA, AA	7 y	Normal	Generalized SWDs, spike, diffused slow waves; discharges disappeared	—
9	Male	12	CHD2	NM_001271	c.3782G>T, p.W1261L	de novo	P	Yes	Epilepsy	Epilepsy, micropenis	—	G, GTC	7 y	Normal	Generalized SWDs, spike, PPR induced by IPS	—
10	Male	12	CHD2	NM_001271	c.1562C>A, p.S521X	de novo	P	Yes	Epilepsy, ID	Epilepsy, heat-sensitive seizures, ID, micropenis, single transverse palmar crease	Severe	G, GTC	5 y	Normal	Slow background activity, multifocal SWDs, spike, PPR induced by IPS	—
11	Female	12	CHD2	NM_001271	c.1604_1605del, p.P535Lfs*18	de novo	P	No	Epilepsy	Epilepsy, photo-sensitive seizures, history of FS	—	F, FBTC, G, EMA	5 y	NA	Generalized SWDs, spike,PPR induced by IPS	—
12	Male	8	CHD2	NM_001271	c.1538T>C, p.L513P	de novo	P	No	Epilepsy, ID	Epilepsy, ID	Severe	G, GTC	6 mo	NA	Slow background activity, generalized SWDs	—
13	Male	9	CHD2	NM_001271	c.3233_3234insT, p.K1078fs	de novo	P	No	DEE	Lennox-gastaut syndrome	Severe	F, G, GM, TA, GTC, GES, GT	2 y	Normal	Slow background activity, hypsarrhythmia	—
14	Male	15	CHD2	NM_001271	c.2804T>C, p.L935S	de novo	LP	No	Epilepsy, ID	Epilepsy, ID	Severe	G, GTC	9 y	Normal	Generalized 1.5-2.5 Hz SWDs, PPR induced by IPS	—
15	Female	14	CHD2	NM_001271	c.2597C>G, p.S866W	de novo	P	Yes	Epilepsy, ID	Epilepsy, ID, ASD, ADHD	Severe	G, GTC, GES	8 y	Normal	Generalized SWDs	—
16	Male	14	CHD2	NM_001271	c.4438dupA, p.V1479fs	de novo	P	No	DEE	Dravet syndrome, heat-sensitive seizures	Moderate	G, GT, TA, GM	1 y	Normal	Generalized 2.5-4 Hz SWDs, spike, sharp waves	—
17	Male	9	CHD2	NM_001271	c.1838_1839del,p.F613SfsX5	de novo	P	No	Epilepsy, ID	Epilepsy, ID, ADHD, seizures induced by sunshine	Mild	G, TA	6 y	NA	Slow background activity, generalized SWDs, spike	—
18	Female	6	CHD2	NM_001271	c.4034G>A, p.R1345Q	maternal	LP	Yes	FS	FS	—	FS	1 y	Hippocampal swelling (Right)	Slow background activity, multifocal spike wave	Mother had FS
19	Female	15	CHD2	NM_001271	c.670C>T, p.R224X	de novo	P	Yes	Epilepsy, ID	Epilepsy, ID	Mild-moderate	G, EMA	4 y	NA	Generalized SWDs	—
20	Female	12	CHD2	NM_001271	c.2708_2711del, p.R903Mfs*7	de novo	P	No	Epilepsy	Epilepsy, learning difficulty, history of FS	—	G, GTC	5 y	Normal	Generalized SWDs, spike	—
21	Male	10	CHD2	NM_001271	c.806C>G, p.S269X	de novo	P	Yes	Epilepsy, ID	Epilepsy, ID, ADHD, single transverse palmar crease	Mild	G, GTC	6 y	Normal	Generalized 3-5 Hz SWDs, PPR induced by IPS	—
22	Female	4	CHD3	NM_001005271.2	c.710C>T, p.P237L	de novo	LP	No	GDD, FS+	GDD, FS+	Moderate	FS	2 y	Normal	Normal	—
23	Male	2	CHD3	NM_001005271.2	c.3505C>T, p.R1169W	de novo	LP	Yes	GDD	GDD, facial dysmorphism	Mild	—	—	Hypomyelination	Normal	—
24	Female	2	CHD3	NM_001005271.2	c.2840T>A, p.L947H	de novo	LP	No	DEE	IESS, facial dysmorphism	Profound	G, GES	5 mo	Ventriculomegaly (bilateral),subarachnoid space enlargement(bilateral)	Slow background activity, hypsarrhythmia; discharges disappeared	—
25	Male	10	CHD4	NM_001273.2	c.355A>C,p.K119Q	de novo	LP	No	FS	FS, sinus arrhythmia	—	FS	3 y	Nonspecific white matter lesions (bilateral periventricular white matter)	Normal	—
26	Female	5	CHD7	NM_017780.3	c.5210+3A>T,splicing	de novo	LP	Yes	ID	ID, mitral vavle anterior leaflet cleft, hearing loss, facial dysmorphism	Moderate	—	—	NA	Multifocal SWDs	—
27	Female	10	CHD8	NM_001170629	c.7096C>T, p.Q2366X	de novo	LP	Yes	ASD	ASD	—	—	—	Normal	Normal	—
28	Female	13	CHD8	NM_001170629	c.5195dupA, p.E1732fs	maternal	P	No	ID, ASD	ID, ASD	Severe	—	—	Venous malformation	NA	—
29	Male	14	CHD8	NM_001170629	c.4578_4581del, p.I527Lfs*11	paternal	LP	Yes	ID	ID, Tic disorder	Mild	—	—	Normal	NA	—
30	Male	13	ARID1B	NM_020732.3	c.6134G>A, p.C2045Y	de novo	LP	No	ID	ID	Severe	—	—	NA	NA	—
31	Male	11	ARID1B	NM_020732.3	c.6134G>A, p.C2045Y	de novo	LP	No	ID	ID	Severe	—	—	NA	NA	—
32	Female	7	ARID1B	NM_020732.3	c.4110G>A, p.R1338Rfs*76	de novo	LP	Yes	Epilepsy, ID	Epilepsy, ID, facial dysmorphism, single transverse palmar crease	Mild-moderate	F	4 y	Dandy-walker malformation	Slow background activity, unilateral focal SWDs, spike	—
33	Male	7	ARID1B	NM_020732.3	c.2703_2704dup, p.A902Efs*13	de novo	P	No	ID	ID, ASD, facial dysmorphism	Profound	—	—	Nonspecific white matter lesions (bilateral periventricular white matter)	Slow background activity, focal slow waves	—
34	Male	3	ARID1B	NM_020732.3	c.2552-2A>G, splicing	de novo	P	Yes	GDD	GDD	Mild-moderate	—	—	NA	Normal	—
35	Female	9	ARID1B	NM_020732.3	c.3023C>T, p.A1008V	de novo	LP	No	Epilepsy, ID	Epilepsy, ID, hyperactivity	Moderate	F	1 y	Normal	Slow background activity, focal slow waves, unilateral focal SWDs	—
36	Male	8	ARID1B	NM_020732.3	c.4835C>A, p.S1612X	de novo	P	No	ID	ID, ASD	Severe	—	—	Normal	Normal	—
37	Male	6	ARID1B	NM_020732.3	c.4063C>T, p.Q1355X	de novo	P	No	ID	ID,cryptorchidism	Mild	—	—	Normal	Normal	—
38	Male	4	ARID1B	NM_020732.3	c.5776C>T, p.R1926X	de novo	P	Yes	GDD	GDD, atrial septal defect, short stature, cryptorchidism, single transverse palmar crease	Severe	—	—	Posterior fossa cyst	Multifocal slow waves	—
39	Female	5	ARID2	NM_152641.4	c.996del, p.D333Tfs*3	de novo	LP	No	ID	ID, autistic behavior	Mild	—	—	Normal	Normal	—
40	Male	8	ARID2	NM_152641.4	c.1552A>G, p.I518V	de novo	P	No	ID	ID, facial dysmorphism, microcephaly	Severe	—	—	Normal	NA	—
41	Female	5	SMARCA2	NM_003070.5	c.2564G>A, p.R855Q	de novo	P	Yes	Epilepsy, ID	Epilepsy, ID, facial dysmorphism, short stature	Moderate	G, GTC	1 y	Nonspecific white matter lesions (bilateral periventricular and parietal lobe white matter)	Slow background activity, diffuse SWDs	—
42	Female	11	SMARCA2	NM_003070.5	c.3394G>A, p.G1132S	de novo	P	Yes	Epilepsy, ID	Epilepsy, ID, facial dysmorphism, short stature, microcephaly	Moderate	G, GTC	1 y	Normal	Slow background activity, generalized SWDs; discharges disappeared	—
43	Female	9	SMARCA2	NM_003070.5	c.2564G>A, p.R855Q	de novo	P	Yes	Epilepsy, ID	Epilepsy, ID, facial dysmorphism, short stature,microcephaly	Mild	G, GTC, GC	5 y	Normal	Slow background activity,focal slow waves	—
44	Male	9	SMARCA2	NM_003070.5	c.1399C>T, p.R467W	de novo	LP	No	DEE	Lennox-gastaut syndrome, facial dysmorphism	Moderate	G, GES, GM, GT, GA	3 y	Hippocampal sclerosis (left)	Slow background activity, generalized 1.5-2.5Hz SWDs, spike, multifocal slow waves	—
45	Male	9	SMARCA2	NM_003070.5	c.2551G>A, p.D851N	de novo	P	Yes	Epilepsy, ID	Epilepsy, ID, facial dysmorphism, short stature, microcephaly	Mild	F, G, GES	2 y	Normal	Slow background activity, hyparrhythmia, multifocal slow waves; discharges disappeared	—
46	Male	7	SMARCA2	NM_003070.5	c.2830C>A, p.P944T	de novo	P	No	Epilepsy, ID	Epilepsy, ID, facial dysmorphism, short stature, microcephaly, cryptorchidism	Severe	G, GES, GT, GTC	1 y	Ventriculomegaly (bilateral)	Slow background activity, genralized sharp,spike waves	—
47	Female	11	SMARCA2	NM_003070.5	c.2554G>A, p.E852K	de novo	P	Yes	Epilepsy, ID	Epilepsy, ID, facial dysmorphism, short stature, microcephaly	Severe	F, G, GTC	9 mo	Normal	Slow background activity, unilateral focal SWDs,spike	—
48	Male	2	SMARCA2	NM_003070.5	c.2554G>A, p.E852K	de novo	P	Yes	Epilepsy, ID	Epilepsy, ID, facial dysmorphism, short stature	Mild	G, GTC	1 y	Normal	Slow background activity, generalized 2-3.5 Hz SWDs	—
49	Male	10	ACTB	NM_001101.3	c.1010A>C, p.Y337S	de novo	P	No	Epilepsy, ID	Epilepsy, heat-sensitive seizures, ID, facial dysmorphism, single transverse palmar crease	Severe	F	8 mo	Arnold-Chiari malformation I，agenesis of Corpus Callosum	Slow background activity, unilateral multifocal SWDs, spike	—
50	Female	7	BPTF	NM_182641	c.2598dup, p.E867Rfs*23	de novo	P	No	Epilepsy, ID	Epilepsy, ID, short stature, microcephaly	Severe	F, G, GA, GES, AA	2 y	Nonspecific white matter lesion (right frontal lobe)	Slow background activity,diffuse SWDs, generalized slow waves; discharges disappeared	—
Abbreviations are defined in the main text.
